# Supplementary material for: Histone demethylase KDM5A promotes tumorigenesis of osteosarcoma tumor
Source: Cell Death Discov. 2021 Jan 12;7:9. doi: 10.1038/s41420-020-00396-7 (PMC7803953; doi:10.1038/s41420-020-00396-7)
Supplement: Supplementary file 4 — Supplementary Table S1 [file 41420_2020_396_MOESM4_ESM.xlsx]

## Sheet: Table S1
Supplementary Table S1
INTERFERON_GAMMA_RESPONSE	INTERFERON_ALPHA_RESPONSE	COAGULATION	EPITHELIAL_MESENCHYMAL_TRANSITION	INFLAMMATORY_RESPONSE	CHOLESTEROL_HOMEOSTASIS	KRAS_SIGNALING_UP	ALLOGRAFT_REJECTION	COMPLEMENT	IL6_JAK_STAT3_SIGNALING	NOTCH_SIGNALING	HYPOXIA	TNFA_SIGNALING_VIA_NFKB
CIITA	NMI	PLAU	CALD1	PSEN1	ATF5	TRAF1	RPS9	TIMP1	TYK2	WNT5A	INHA	IL7R
IFNAR2	IRF9	CASP9	FZD8	BTG2	GUSB	ACE	AKT1	C1S	IL4R	NOTCH3	BNIP3L	RELA
OAS3	IRF7	DUSP6	EFEMP2	C5AR1	LGALS3	TSPAN13	DEGS1	TIMP2	IFNGR2	ST3GAL6	EXT1	NFKB2
STAT2	HLA-C	CTSH	ITGB3	IL4R	PLAUR	PLAU	ZAP70	PLSCR1	TNFRSF1A	FZD1	ALDOA	KDM6B
NOD1	MVB12A	CTSB	PTHLH	LYN	LDLR	ANO1	IL4R	ZEB1	IRF9	ARRB1	GYS1	LITAF
NCOA3	SAMD9	CPQ	TGFBI	STAB1	LGMN	DUSP6	LYN	MSRB1	SOCS1	DTX4	ANKZF1	SERPINB8
RNF213	STAT2	ITGB3	BGN	PLAUR	TRIB3	DOCK2	STAB1	CLU	IL13RA1		CITED2	PANX1
SPPL2A	PARP12	MMP15	SLIT3	GNAI3	MVK	SNAP25	IFNGR2	RHOG	STAT2		PAM	IER2
PARP12	PSME1	ITGA2	FBLN5	IFNGR2	ACAT2	VWA5A	SOCS1	IRF1	IL1B		LDHA	IL1B
AUTS2	CD47	A2M	COL4A2	LDLR	STX5	AKAP12	IRF7	RAF1	TGFB1		CCNG2	SLC16A6
PSME1	TENT5A	MMP1	COL7A1	NMI	HSD17B7	BTBD3	RPL39	DPP4	EBI3		VHL	TRAF1
HLA-DRB1	LGALS3BP	MMP2	VEGFC	IRF7	SC5D	CBX8	IFNAR2	AKAP10	ITGB3		B4GALNT2	CCNL1
LGALS3BP	DHX58	PDGFB	GPC1	GPR132	FDPS	RGS16	PRKCG	RCE1	MYD88		HK1	BCL3
OAS2	TRIM5	TIMP3	MAGEE1	CHST2	CXCL16	ITGA2	UBE2D1	GNB4	A2M		IGFBP1	PLAU
DHX58	PARP14	PROS1	WIPF1	IL7R	TM7SF2	TRIB2	IL1B	PRSS36	IL18R1		TGFBI	JUNB
PARP14	TRIM21	CAPN5	ITGA2	RELA	NSDHL	GFPT2	CSK	GNB2	CXCL3		LARGE1	NR4A1
ZNFX1	OGFR	PRSS23	WNT5A	SELENOS	HMGCR	ERO1A	TGFB1	RBSN	IL6		BGN	IL1A
TRIM21	PARP9	P2RY1	PPIB	IL1B	PNRC1	MTMR10	BCL3	CTSD	TNFRSF21		AKAP12	SNN
SRI	B2M	LRP1	IL32	EBI3	TP53INP1	ANGPTL4	CD47	GCA	IL17RA		PFKFB3	B4GALT5
JAK2	HELZ2	THBD	MMP1	IL1A	IDI1	FLT4	F2R	PSEN1	IL7		PGF	PFKFB3
MYD88	IFITM2	CRIP2	ANPEP	ITGB3	ABCA2	ST6GAL1	HCLS1	CALM1	MAP3K8		CAVIN3	EGR2
OGFR	IL15	SERPINA1	ECM1	PTGER2	CYP51A1	PRRX1	JAK2	LGALS3	IL1R1		KDELR3	MCL1
B2M	IFITM3	MMP14	COL5A3	SRI	SCD	TMEM158	B2M	LYN			GALK1	PNRC1
PSMB10	USP18	FN1	MMP2	RGS16	ACTG1	F2RL1	PSMB10	PLAUR			PNRC1	RELB
ICAM1	OAS1	MMP9	TIMP3	IL18R1	SREBF2	IGFBP3	ICAM1	GNAI3			GPC1	NR4A2
HELZ2	ISG20	ANG	PCOLCE	CD55	GLDC	PRDM1	IL27RA	PRCP			KIF5A	EFNA1
NLRC5	IL7	TFPI2	CTHRC1	ICAM1	ALDOC	LIF	IL15	IRF7			SLC37A4	STAT5A
IFITM2	HERC6		CRLF1	IL15	SQLE	BMP2	IL6	PLA2G7			SLC6A6	CXCL3
IL15	ISG15		SFRP1	PDE4B	STARD4	GNG11	ICOSLG	CASP3			EFNA1	GFPT2
IFITM3	IFIT3		IL15	IL6	MVD	TNFAIP3	IL7	LGMN			ERO1A	SLC2A6
PDE4B	OASL		CDH6	NFKBIA	FADS2	CXCR4	LIF	CBLB			RORA	ICAM1
IL6	IFIH1		IL6	PTPRE	FDFT1	BPGM	CCL2	APOBEC3G			KLHL24	MSC
NFKBIA	DDX60		COL4A1	PDPN	HMGCS1	TFPI	NLRP3	LIPA			PDGFB	TNFAIP8
USP18	IFIT2		LOX	IRAK2	DHCR7	LCP1	INHBA	APOC1			ANGPTL4	PDE4B
MX2	IFI44		PRRX1	CD82		PTGS2	MMP9	PHEX			PFKL	IL6
PLA2G4A			LRP1	ITGB8		INHBA	ST8SIA4	CD46			IL6	NFKBIA
APOL6			EDIL3	ICOSLG		MMP9	CTSS	PFN1			ALDOC	PTPRE
ISG20			GAS1	LIF		IGF2		USP16			SLC25A1	FOS
IL7			CDH11	CCL2		CTSS		PRKCD			TPST2	F2RL1
SOD2			IGFBP3	NLRP3				USP8			LOX	ICOSLG
HERC6			TGM2	TNFRSF9				CASP9			CA12	ZC3H12A
CCL2			VCAN	CSF3				DUSP6			FOS	LIF
DDX58			VIM	MMP14				CTSH			SRPX	SOD2
ISG15			GJA1	PCDH7				CTSB			PGK1	CCL2
IFIT3			LAMA2	INHBA				CPQ			P4HA1	PMEPA1
TNFAIP3			PMEPA1	HAS2				GNAI2			ISG20	BMP2
BPGM			FBLN1	IL1R1				COL4A2			IGFBP3	EGR1
OASL			COL6A2	CXCL8				JAK2			TGM2	DDX58
PTGS2			TNFAIP3					GNG2			TNFAIP3	CXCL2
IFIH1			COL5A2					MMP15			CXCR4	TNFAIP3
DDX60			MMP14					CD55			P4HA2	EGR3
ST8SIA4			SPOCK1					CTSL			NDRG1	TNFRSF9
IFIT2			FN1					PDGFB			STC1	CEBPD
IFIT1			INHBA					IL6			PPFIA4	MAP3K8
IFI44			GLIPR1					LRP1				PTGS2
			CXCL8					PLA2G4A				IFIH1
			TFPI2					ERAP2				INHBA
			TNFRSF11B					CTSC				IFIT2
								PIK3CG
								SERPINA1
								TNFAIP3
								MMP14
								FN1
								ANG
								CTSS
								TFPI2
