# Supplementary material for: Histone demethylase KDM5A promotes tumorigenesis of osteosarcoma tumor
Source: Cell Death Discov. 2021 Jan 12;7:9. doi: 10.1038/s41420-020-00396-7 (PMC7803953; doi:10.1038/s41420-020-00396-7)
Supplement: Supplementary file 5 — Supplementary Table S2 [file 41420_2020_396_MOESM5_ESM.xlsx]

## Sheet: Sheet1
Table S2 Oligoes and antibodies
Primers for qRT-PCR
hKDM5A-F	GAGCTGTGTTCCTCTTCCTAAA
hKDM5A-R	CCTTCGAGACCGCATACAAA
P21-F	TCACTGTCTTGTACCCTTGTGC
P21-R	GGCGTTTGGAGTGGTAGAAA
P27-F	ATGTCAAACGTGCGAGTGTCTAA
P27-R	TTACGTTTGACGTCTTCTGAGG
CYCLIN D1-F	GTGCTGCGAAGTGGAAACC
CYCLIN D1-R	TCCAGGTGGCGACGATCT
BAX-F	CACCAGCTCTGAGCAGATCATGAAG
BAX-R	GCGGCAATCATCCTCTGCAG
BCL2-F	GGTGAACTGGGGGAGGATTG
BCL2-R	GTGCCGGTTCAGGTACTCAG
IL15-F	TTGGGAACCATAGATTTGTGCAG
IL15-R	GGGTGAACATCACTTTCCGTAT
IRF7-F	GCTGGACGTGACCATCATGTA
IRF7-R	GGGCCGTATAGGAACGTGC
CCL2-F	CAGCCAGATGCAATCAATGCC
CCL-R	TGGAATCCTGAACCCACTTCT
IL6-F	ACTCACCTCTTCAGAACGAATTG
IL6-R	CCATCTTTGGAAGGTTCAGGTTG
ITGB3-F	GTGACCTGAAGGAGAATCTGC
ITGB3-R	CCGGAGTGCAATCCTCTGG
TNFAIP3-F	TCCTCAGGCTTTGTATTTGAGC
TNFAIP3-R	TGTGTATCGGTGCATGGTTTTA
IL1B-F	ATGATGGCTTATTACAGTGGCAA
IL1B-R	GTCGGAGATTCGTAGCTGGA
ICAM1-F	ATGCCCAGACATCTGTGTCC
ICAM1-R	GGGGTCTCTATGCCCAACAA
INHBA-F	CCTCCCAAAGGATGTACCCAA
INHBA-R	CTCTATCTCCACATACCCGTTCT
IL7-F	TTGGACTTCCTCCCCTGATCC
IL7-R	TCGATGCTGACCATTAGAACAC
MMP14-F	GGCTACAGCAATATGGCTACC
MMP14-R	GATGGCCGCTGAGAGTGAC
GAPDH-F	GAGTCCCTGCCACACTCA
GAPDH-R	GGGGTCTACATGGCAACTG
Primers for siRNA
si-hKDM5A#1	5’-GAAGAAUUCUAGCCAUACAUU-3’
si-hKDM5A#2	5’-GGAAAUACCCAGAGAAUGAUC-3’
Primers for CRISPR/Cas9
KDM5A-sg1	CTGGGATTCAAATAACTCGG
KDM5A-sg2	CTCTGGTATGAAAGTGCCG
hK-F	TGTTTTCCTGATTGGCTGGAGA
hK-R	TGTTCCCTGCAGAGTACGAAT
Antibodies
Name	Source	IDENTIFIER
anti-KDM5A	Cell Signaling Technology,	3876
anti-Ki67	abcam	ab15580
p27	Cell Signaling Technology	3686
Cyclin D1	Cell Signaling Technology	2978
p21	Cell Signaling Technology	2947
Anti-Histone H3	Abcam	ab176842
anti-H3K4me3	abcam	ab185637
